# Supplementary material for: Can a Greenhouse Gas Emissions Tax on Food also Be Healthy and Equitable? A Systemised Review and Modelling Study from Aotearoa New Zealand
Source: Int J Environ Res Public Health. 2022 Apr 7;19(8):4421. doi: 10.3390/ijerph19084421 (PMC9031643; doi:10.3390/ijerph19084421)
Supplement: Supplementary file 1 [file ijerph-19-04421-s001.zip]

Archive with 1 entries (1 files):
- ijerph-1644885-supplementary.pdf
